# Supplementary material for: Multiple Indicators of Undernutrition, Infection, and Inflammation in Lactating Women Are Associated with Maternal Iron Status and Infant Anthropometry in Panama: The MINDI Cohort
Source: Nutrients. 2022 Aug 25;14(17):3497. doi: 10.3390/nu14173497 (PMC9460351; doi:10.3390/nu14173497)
Supplement: Supplementary file 1 [file nutrients-14-03497-s001.zip]

Archive with 1 entries (1 files):
- nutrients-1801564-supplementary (1)-done.pdf
